# Supplementary material for: Analysis of Wilson disease mutations in copper binding domain of ATP7B gene
Source: PLoS One. 2022 Jun 28;17(6):e0269833. doi: 10.1371/journal.pone.0269833 (PMC9239485; doi:10.1371/journal.pone.0269833)
Supplement: S1 Data — (XLSX) [file pone.0269833.s001.xlsx]

## Sheet: Sheet1
Patient ID	Parental Cousin Marriage	Family History	Golden-brown eye discoloration	Kayser–Fleischer (KF) rings	abdominal pain	yellowing of the skin	Fluid buildup in the legs or abdomen.	Fatigue	ceruloplasmin serum test -CPL mg/dl	Urinary copper Cu µg/day	Total serum bilirubin-TSB	Jaundice-JD	Seizures-SZR	Paralysis-PAR	Dec.reased alterness	Poor cognitive Ablilities	Problems with speech	Vomiting	Kidney stones		Blood transfusion	Blood group	Blood pressure	Biosy	Serum aspartate* transferase (IU/I)7-40 lU/I	Coomb´neg hemolytic anemia	Blood volume collected	Admission/ OPD	Depression	Night Blindess	Insomina
																		YES		Sampling	YES	B+	HIGH	Yes	8	YES	3	Admission	YES	No	NO
Patient-1	YES	NO	YES	YES	YES	YES	YES	YES	0.1	1450	15	YES	NO	NO	NO	NO	NO	YES	NO	Hospital-A	YES	AB-	NORMAL	NO	10	YES	5	Admission	YES	No	YES
Patient-2	YES	NO	YES	YES	YES	YES	YES	YES	0.16	1654	24	YES	NO	NO	NO	NO	YES	YES	NO	Hospital-B	NO	AB+	Low	NO	11	YES	5	Admission	YES	No	YES
Patient-3	YES	NO	NO	NO	YES	YES	NO	YES	0.16	690	5	YES	NO	NO	NO	NO	NO	NO	NO	Hospital-A	NO	B+	HIGH	NO	36	NO	5	OPD	NO	No	NO
Patient-4	NO	NO	NO	NO	YES	YES	YES	YES	0.11	1365	1.9	YES	NO	NO	NO	NO	NO	NO	NO	Hospital-B	YES	O+	HIGH	NO	34	NO	5	Admission	NO	No	NO
Patient-5	NO	YES	YES	YES	YES	NO	YES	YES	0.14	1254	18.5	NO	NO	NO	YES	YES	YES	YES	NO	Hospital-A	NO	AB+	NORMAL	NO	24	YES	5	Admission	YES	No	YES
Patient-6	YES	YES	NO	NO	YES	YES	NO	YES	0.12	1432	3.9	YES	NO	NO	NO	NO	NO	YES	NO	Hospital-B	YES	B+	NORMAL	NO	25	YES	3	Admission	YES	No	YES
Patient-7	YES	NO	YES	YES	YES	YES	YES	YES	0.12	550	4.6	YES	YES	NO	YES	YES	YES	NO	NO	Hospital-A	NO	AB+	NORMAL	Yes	32	NO	3	Admission	NO	yes	NO
Patient-8	NO	NO	NO	NO	YES	NO	YES	YES	0.15	1390	2.6	NO	NO	NO	YES	YES	YES	NO	NO	Hospital-A	YES	A-	HIGH	Yes	41	NO	3	Admission	NO	No	NO
Patient-9	NO	YES	YES	YES	YES	YES	YES	YES	0.13	770	15	YES	NO	NO	NO	NO	NO	YES	NO	Hospital-A	YES	AB+	NORMAL	NO	21	YES	3	Admission	YES	No	YES
Patient-10	YES	NO	YES	YES	YES	YES	NO	YES	0.12	1230	26	YES	YES	YES	YES	YES	YES	YES	NO	Hospital-B	YES	O+	HIGH	Yes	22	YES	3	Admission	YES	No	NO
Patient-11	YES	YES	YES	YES	YES	YES	YES	YES	0.11	1245	1.6	YES	NO	NO	NO	NO	NO	YES	YES	Hospital-B	NO	B+	NORMAL	NO	7	YES	5	Admission	YES	No	YES
Patient-12	YES	YES	NO	NO	YES	YES	YES	YES	0.13	987	4.6	YES	NO	NO	NO	NO	YES	YES	YES	Hospital-B	YES	B+	HIGH	NO	8.5	YES	3	Admission	YES	No	YES
Patient-13	YES	YES	YES	YES	YES	YES	YES	YES	0.03	890	2.9	YES	NO	NO	NO	NO	NO	YES	YES	Hospital-A	YES	B+	HIGH	Yes	9.7	YES	5	OPD	YES	No	YES
Patient-14	YES	YES	YES	YES	YES	YES	NO	YES	0.05	1390	3.8	YES	NO	NO	NO	NO	NO	NO	YES	Hospital-A	YES	B+	HIGH	Yes	5.6	NO	3	OPD	NO	No	NO
Patient-15	NO	NO	YES	YES	YES	YES	YES	YES	0.06	1136	4.4	YES	NO	NO	NO	NO	NO	YES	YES	Hospital-A	YES	B+	HIGH	NO	11.6	YES	5	Admission	YES	No	YES
Patient-16	YES	NO	YES	YES	YES	YES	YES	YES	16	1438	9	YES	NO	NO	NO	NO	NO	YES	YES	Hospital-A	YES	B+	NORMAL	NO	17.4	YES	3	OPD	YES	No	NO
Patient-17	YES	NO	YES	YES	YES	YES	YES	YES	0.11	970	2.9	YES	NO	NO	YES	YES	YES	YES	YES	Hospital-B	YES	AB+	NORMAL	Yes	31.3	YES	5	OPD	YES	No	YES
Patient-18	YES	YES	YES	YES	YES	NO	YES	YES	0.21	1200	3.9	NO	YES	NO	YES	YES	YES	YES	NO	Hospital-B	NO	B+	Low	Yes	23.4	YES	3	OPD	YES	No	YES
Patient-19	YES	YES	NO	NO	YES	NO	YES	YES	0.5	1360	3.3	NO	NO	NO	YES	YES	YES	YES	NO	Hospital-B	NO	B+	NORMAL	NO	33.7	YES	5	Admission	YES	No	YES
Patient-20	YES	NO	NO	NO	YES	YES	YES	YES	17	1405	1.8	YES	NO	NO	NO	NO	NO	YES	NO	Hospital-A	YES	B+	HIGH	NO	8.9	YES	3	OPD	YES	No	NO
Patient-21	YES	NO	YES	YES	YES	YES	YES	YES	0.11	1330	2.1	YES	NO	NO	NO	NO	NO	YES	NO	Hospital-A	YES	O+	Low	NO	9.11	YES	5	OPD	YES	No	YES
Patient-22	YES	YES	YES	YES	YES	YES	NO	YES	0.5	1100	3.3	YES	NO	NO	YES	YES	YES	YES	NO	Hospital-B	YES	B+	NORMAL	Yes	9.98	YES	3	OPD	YES	No	YES
Patient-23	YES	YES	YES	YES	YES	YES	YES	YES	15.5	1300	5	YES	NO	NO	NO	NO	NO	YES	NO	self	YES	NOT AVAILABLE	HIGH	Yes	25.7	YES	5	Admission	YES	No	YES
Patient-24	YES	NO	YES	YES	YES	YES	YES	YES	0.25	1450	20	YES	NO	NO	YES	YES	YES	NO	NO	Hospital-A	YES	NOT AVAILABLE	NORMAL	NO	13.2	NO	3	Admission	NO	yes	NO
Patient-25	NO	YES	YES	YES	YES	YES	YES	YES	0.11	1550	15	YES	NO	NO	NO	NO	YES	YES	YES	Hospital-A	YES	O+	NORMAL	Yes	16.8	YES	5	Admission	YES	No	YES
Patient-26	YES	YES	YES	YES	YES	YES	YES	YES	0.05	960	4.6	YES	NO	NO	NO	NO	NO	YES	YES	self	YES	B+	NORMAL	NO	8.9	YES	3	Admission	YES	No	YES
Patient-27	YES	NO	YES	YES	YES	YES	YES	YES	0.5	1400	3.3	YES	NO	NO	NO	NO	NO	YES	YES	Hospital-B	YES	NOT AVAILABLE	NORMAL	Yes	18.9	YES	5	OPD	YES	No	YES
Patient-28	YES	YES	YES	YES	YES	YES	NO	YES	0.06	1360	3.9	YES	NO	NO	YES	YES	YES	YES	YES	Hospital-A	YES	O+	NORMAL	Yes	14.5	YES	3	Admission	YES	No	YES
Patient-29	YES	NO	YES	YES	YES	YES	YES	YES	0.16	950	20	YES	NO	NO	NO	NO	NO	YES	YES	Hospital-A	YES	B+	HIGH	NO	16.4	YES	5	Admission	YES	No	NO
Patient-30	YES	YES	YES	YES	YES	YES	YES	YES	0.7	800	1.8	YES	NO	NO	NO	NO	NO	YES	NO	Hospital-A	YES	NOT AVAILABLE	HIGH	NO	22.9	YES	5	Admission	YES	No	YES
Patient-31	YES	NO	YES	YES	YES	NO	YES	YES	15.5	1300	3.3	NO	NO	NO	NO	NO	YES	YES	NO	Hospital-A	NO	NOT AVAILABLE	HIGH	NO	22	YES	5	Admission	YES	No	YES
Patient-32	YES	NO	NO	NO	YES	YES	YES	YES	14.5	1244	3.9	YES	NO	NO	NO	NO	NO	YES	NO	Hospital-B	YES	O+	HIGH	NO	34	YES	5	OPD	YES	No	YES
Patient-33	YES	YES	YES	YES	YES	YES	YES	YES	0.13	1305	1.8	YES	YES	YES	YES	YES	YES	NO	NO	self	YES	B+	HIGH	Yes	34	NO	5	OPD	NO	No	NO
Patient-34	NO	YES	YES	YES	YES	NO	YES	YES	0.13	1400	20	NO	NO	NO	YES	YES	YES	YES	NO	Hospital-B	NO	NOT AVAILABLE	HIGH	Yes	25	YES	5	Admission	YES	No	YES
Patient-35	YES	NO	NO	NO	YES	YES	YES	YES	0.1	1350	3.3	YES	NO	NO	NO	NO	NO	YES	NO	Hospital-B	YES	O+	HIGH	NO	7.98	YES	5	Admission	YES	No	NO
Patient-36	YES	NO	YES	YES	YES	NO	YES	YES	0.05	1100	5.8	NO	NO	NO	NO	NO	NO	YES	NO	Hospital-B	YES	B+	HIGH	NO	9.54	YES	5	Admission	YES	No	YES
Patient-37	YES	NO	YES	YES	YES	YES	NO	YES	0.09	863	3.7	YES	NO	NO	NO	NO	YES	YES	NO	Hospital-B	YES	O+	HIGH	NO	7.55	YES	5	Admission	YES	No	YES
Patient-38	YES	YES	YES	YES	YES	YES	YES	YES	0.12	790	20	YES	NO	NO	NO	NO	NO	YES	NO	Hospital-B	NO	B+	Low	Yes	6.9	YES	5	OPD	YES	No	NO
Patient-39	YES	NO	NO	NO	YES	NO	YES	YES	0.06	770	4.8	NO	NO	NO	NO	YES	YES	YES	NO	Hospital-A	YES	O+	HIGH	NO	20.9	YES	5	Admission	YES	No	YES
Patient-40	YES	NO	YES	YES	YES	YES	YES	YES	0.14	1530	4.9	YES	NO	NO	YES	YES	YES		NO	Hospital-A		B+	HIGH	NO	31.1	NO	5	OPD	NO	No	NO
